# Supplementary material for: Usage Pattern and Nicotine Delivery during Ad Libitum Consumption of Pod E-Cigarettes and Heated Tobacco Products
Source: Toxics. 2023 May 5;11(5):434. doi: 10.3390/toxics11050434 (PMC10221897; doi:10.3390/toxics11050434)
Supplement: Supplementary file 1 [file toxics-11-00434-s001.zip]

Archive with 1 entries (1 files):
- toxics-2328775-supplementary.pdf
